# Supplementary material for: In Vitro Anti-Proliferative, and Kinase Inhibitory Activity of Phenanthroindolizidine Alkaloids Isolated from Tylophora indica
Source: Plants (Basel). 2022 May 12;11(10):1295. doi: 10.3390/plants11101295 (PMC9144581; doi:10.3390/plants11101295)
Supplement: Supplementary file 1 [file plants-11-01295-s001.zip]

Archive with 4 entries (3 files):
- Supporting informmation of the docking and NMR/
- Supporting informmation of the docking and NMR/Docking results with Aurora A.pdf
- Supporting informmation of the docking and NMR/Docking results with Aurora B.pdf
- Supporting informmation of the docking and NMR/NMR data.pdf
